# Supplementary material for: Comparison between Membrane and Thermal Dealcoholization Methods: Their Impact on the Chemical Parameters, Volatile Composition, and Sensory Characteristics of Wines
Source: Membranes (Basel). 2021 Dec 1;11(12):957. doi: 10.3390/membranes11120957 (PMC8708490; doi:10.3390/membranes11120957)
Supplement: Supplementary file 1 [file membranes-11-00957-s001.zip]

Archive with 1 entries (1 files):
- membranes-1478470-supplementary.pdf
